# Supplementary material for: Regulatory Role of lncRNA MEG3 Silencing on PI3K/GSK3β/Tau Pathway in a High-Glucose-Induced Cell Model
Source: Int J Mol Sci. 2025 Aug 18;26(16):7944. doi: 10.3390/ijms26167944 (PMC12386376; doi:10.3390/ijms26167944)
Supplement: Supplementary file 1 [file ijms-26-07944-s001.zip]

Archive with 1 entries (1 files):
- ijms-3728386-supplementary.pdf
